# Supplementary material for: Algorithm-assisted diagnosis of Hirschsprung’s disease – evaluation of robustness and comparative image analysis on data from various labs and slide scanners
Source: Diagn Pathol. 2024 Feb 6;19:26. doi: 10.1186/s13000-024-01452-x (PMC10845737; doi:10.1186/s13000-024-01452-x)
Supplement: Supplementary file 1 — Additional file 1: Supplementary table 1. Summary of the total error rates, false positives and false negatives between Center D using the Philips brand scanner and the other medical centers (slides scanned by the Philips brand scanner) and the other scanners (withslides from Center D). [file 13000_2024_1452_MOESM1_ESM.xlsx]

## Sheet: Sheet1
Cohort/Scanner	Image set total	Total errors	Error Type	Total (% of image set total )
Center D/Philips	667	26 (3.9%)	False positive	23 (3.45%)
			False negative	3 (0.45%)
Other Centers	1557	122 (7.84%)	False positive	10 (0.64%)
			False negative	112 (7.2%)
Other scanners	795	55 (6.92%)	False positive	43 (5.41%)
			False negative	12 (1.51%)
Supplementary table 1: Summary of the total error rates, false positives and false negatives between Center D using the Philips brand scanner and the other medical centers (slides scanned by the Philips brand scanner) and the other scanners (withslides from Center D).
